# Supplementary material for: Ratios of Four STAT3 Splice Variants in Human Eosinophils and Diffuse Large B Cell Lymphoma Cells
Source: PLoS One. 2015 May 18;10(5):e0127243. doi: 10.1371/journal.pone.0127243 (PMC4436176; doi:10.1371/journal.pone.0127243)
Supplement: S1 Data — (XLSX) [file pone.0127243.s001.xlsx]

## Sheet: DLBCL SV
		S-α	CV*p	S-β	CV*p	ΔS-α	CV*p	ΔS-β	CV*p	Total	S-α	S-β	ΔS-α	ΔS-β	BdS/dS	B/GS	ΔS-α/ Σα	ΔS-β/ Σβ	all B	all dS	Expected dsB %
	TMD8	334078	6.75172	81008.2	1.42149	41051.8	1.20792	11787.5	0.248423	467926	71.3956	17.3122	8.77315	2.51909	0.223081	0.19516	10.9434	12.7026	19.8313	11.2922	2.2394
	HBL1	78227.8	16.6474	10560.6	0.398532	10971.5	1.36217	2177.5	0.263905	101937	76.741	10.3599	10.7629	2.13611	0.165602	0.118942	12.3	17.0943	12.496	12.8991	1.61187
	SUDHL2	653983	4.9795	95939	0.38431	114921	1.11617	17868	0.293931	882710	74.088	10.8687	13.0191	2.02422	0.246339	0.168697	14.946	15.7002	12.8929	15.0433	1.93951
	LY10	106282	5.66913	17347.4	0.647134	14499.2	1.11454	3645.18	0.385152	141774	74.9659	12.2359	10.227	2.57113	0.13456	0.127932	12.0046	17.3642	14.8071	12.7982	1.89503
	LY3	100450	3.49213	19256	1.5008	13972	0.422245	3417.26	0.262	137095	73.2702	14.0457	10.1914	2.49262	0.170805	0.14327	12.2109	15.0718	16.5383	12.6841	2.09773
*	RIVA	34863.9	8.86257	16009.1	1.7637	4472.5	0.978224	1468.83	0.321094	56814.3	61.3646	28.1779	7.87215	2.58532	0.200898	0.140317	11.3699	8.40393	30.7632	10.4575	3.21706
	SUDHL7	99292.7	8.4401	20149.5	0.700856	10096.1	1.53721	3299.97	0.278537	132838	74.7471	15.1684	7.60028	2.48421	0.196516	0.160861	9.22953	14.0727	17.6526	10.0845	1.78018
	LY1	13207.3	5.48643	2208.65	0.975366	1308.45	0.282655	269.527	0.126814	16994	77.7178	12.9967	7.69951	1.58601	0.243438	0.385796	9.01399	10.876	14.5827	9.28552	1.35408
	Averages										73.0363	15.1457	9.5182	2.29984	0.197655	0.180122	11.5023	13.9107	17.4455	11.818	2.01686
																	1.88744	3.10833
duplicate	RIVA2	38059.5	12.0683	12126.6	1.15196	4957.58	0.858037	1654.63	0.292639	56798.3	67.0081	21.3503	8.7284	2.91317			11.5247	12.0064	0.242635	0.116416
	RIVA1	31668.2	5.65685	19891.5	2.37544	3987.42	1.09841	1283.03	0.34955	56830.2	55.7243	35.0017	7.01638	2.25766			11.1831	6.0593	0.372594	0.0927403
																Cumul	11.3587	16.9325
																	2.69713	5.45514

## Sheet: Eos SV
			S-α	CV*p	S-β	CV*p	ΔS-α	CV*p	ΔS-β	CV*p	Total	S-α	S-β	ΔS-α	ΔS-β	BdS/dS	B/GS	ΔSα/ Σα	ΔSβ/ Σβ	all B	all dS	Expected dSB %
1040		media 0h	14364.1	0.822935	2445.62	0.597255	3215.57	1.17358	1233.19	0.707638	21258.4	67.5688	11.5042	15.1261	5.80093	0.277198	0.145489	18.2914	33.5214	17.3051	20.927	3.62145
1041		media 3h	29962.2	6.08531	5135.58	1.3701	4773.73	1.36551	1716.59	0.499207	41588.1	72.0451	12.3487	11.4786	4.1276	0.264485	0.146322	13.7429	25.0518	16.4763	15.6062	2.57132
	*	media 6h	24056.1	6.41295	4592.57	1.3439	3124.06	0.386009	956.218	0.402036	32728.9	73.5018	14.0332	9.54346	2.92156	0.234351	0.160307	11.4939	17.2329	16.9538	12.4669	2.11361
1043		media 9h	37668	15.8761	5608.73	0.321659	4716.4	4.23155	1700.54	0.194192	49693.7	75.8004	11.2866	9.49095	3.42205	0.265008	0.129602	11.1277	23.2655	14.7087	12.913	1.89933
1044		media 20h	24777.5	2.25083	4088.16	1.38494	3426.75	3.29159	884.022	1.43654	33176.5	74.6841	12.3225	10.3288	2.66461	0.205073	0.141627	12.1497	17.7793	14.9871	12.9934	1.94734
1046		IL3 3h	54609	11.276	7042.72	0.960983	9459.94	7.5179	1725.42	0.258141	72837.1	74.9742	9.66914	12.9878	2.36888	0.154257	0.114234	14.7652	19.6783	12.038	15.3567	1.84864
	*	IL3 6h	29638.6	9.50683	5077.14	0.791183	4292.78	0.34724	1368.68	0.44389	40377.2	73.4415	12.688	10.5716	3.29885	0.241754	0.146249	12.6513	21.2336	15.964	14.0214	2.23838
1048		IL3 9h	23989.6	10.4419	3510.28	3.55481	2506.13	0.47031	571.453	0.218374	30577.5	78.4552	11.48	8.19599	1.86887	0.185683	0.127647	9.45861	14.0003	13.3488	10.0649	1.34354
1049		IL3 20h	14142	10.3533	2496.91	0.0579389	1648.2	0.993654	365.807	0.581722	18652.9	75.8166	13.3861	8.83612	1.96112	0.181632	0.150064	10.4381	12.7783	15.3472	10.7972	1.65708
1066		IL3+TNF 3h	38240.3	15.5868	4851.84	0.263005	3899.18	15.9228	911.647	0.248646	47902.9	79.8286	10.1285	8.13975	1.90311	0.189499	0.112592	9.25304	15.8176	12.0316	10.0429	1.20832
	*	IL3+TNF 6h	15131.4	4.16864	2302.38	1.18594	1223.51	0.643497	346.735	0.276113	19004	79.3189	11.5603	7.2599	1.86092	0.220816	0.132065	7.48098	13.0887	13.9398	8.26269	1.1518
1068		IL3+TNF 9h	25796.3	7.72772	3262.57	0.718262	1776.89	8.92406	595.884	0.111074	31431.6	82.0711	10.3799	5.6532	1.89581	0.251134	0.112275	6.44428	15.4436	12.2757	7.54901	0.926695
1069		IL3+TNF 20h	25468.6	9.15261	3574.49	2.5855	2585.66	1.08914	650.947	0.243576	32279.7	78.8997	11.0735	8.01019	2.01659	0.20112	0.123076	9.21666	15.4054	13.0901	10.0268	1.31251
		Averages										75.8774	11.6816	9.66327	2.77776	0.220924	0.133965	11.2703	18.7921	14.4974	12.3868	1.79576
																		3.16606	5.84191
1042	* duplicate	media 6h	23607.2	3.68905	3959.81	0.898669	4182.39	0.0381902	997.77	0.422685	32747.2	72.0893	12.0921	12.7717	3.04689	0.192614	0.143643	15.0502	20.1262	15.1389	15.8186
1047		IL-3 6h (47)	32402.7	8.24438	5114.15	0.50485	4959.2	0.319786	1872.78	0.495432	44348.8	73.0633	11.5316	11.1823	4.22283	0.274119	0.136316	13.2734	26.804	15.7545	15.4051
1067		IL3+TNF 6h	20427.8	0.729193	3359.71	1.25766	1233.65	0.406688	446.695	0.238423	25467.9	80.2101	13.192	4.84393	1.75395	0.265836	0.141238	5.69512	11.7353	14.9459	6.59789
EoR		Rest	24504.9	9.13685	5225.33	1.78914	2065.73	0.733828	914.665	0.381386	32710.6	74.9142	15.9744	6.31518	2.79623	0.306893	0.175758	7.7745	14.8968	0.187706	0.0911141
Eos7		TNF-treated	9631.13	7.04594	1770.17	1.18365	1218.81	0.531712	309.783	0.691254	12929.9	74.4873	13.6905	9.42627	2.39587	0.20266	0.15526	11.2333	14.8937	0.160864	0.118221
Eos13		IL-3 treated	26874.6	10.7693	5040.14	1.07752	3626.36	0.374693	864.584	0.392347	36405.7	73.8198	13.8444	9.96098	2.37486	0.192517	0.157925	11.8893	14.6422	0.162192	0.123358
Eos19		IL-3+TNF-treated	9834.93	7.60809	1245.05	1.11422	1213.36	0.880307	246.775	0.313803	12540.1	78.4277	9.92855	9.67586	1.96789	0.169008	0.11237	10.9824	16.5418	0.118964	0.116437

## Sheet: STAT3 totals
	Sample	panSTAT3	Isoforms add	Fraction D/C	Log fraction			pan	iso
media 0h	1040	13743.5	10629.2	0.7734	-0.111596			4.1381	4.0265
media 3h	1041	20335.2	20794.1	1.02257	0.00969115			4.30825	4.31794
media 6h	1042	15651.2	16373.6	1.04616	0.019597			4.19455	4.21414
media 9h	1043	23115.3	24846.8	1.07491	0.0313706			4.3639	4.39527
media 20h	1044	12411.5	16588.2	1.33652	0.125976			4.09382	4.2198
IL3 3h	1046	39468.6	36418.5	0.922723	-0.0349288			4.59625	4.56132
IL3 6h	1047	21674.7	22174.4	1.02305	0.00989804			4.33595	4.34585
IL3 9h	1048	17973.4	15288.7	0.850632	-0.0702581			4.25463	4.18437
IL3 20h	1049	12064.7	9326.47	0.773038	-0.111799			4.08152	3.96972
TNF+IL3 3h	1066	27294	23951.5	0.877535	-0.0567354			4.43607	4.37933
TNF+IL3 6h	1067	20954.2	25467.9	1.21541	0.0847212			4.32127	4.40599
TNF+IL3 9h	1068	19210.9	15715.8	0.818065	-0.087212			4.28355	4.19634
TNF+IL3 20h	1069	17679.4	16139.8	0.912916	-0.0395693			4.24747	4.2079
	HBL1	51356.2	50968.7	0.992454	-0.00328964			4.71059	4.7073
	LY3	64512.1	68547.6	1.06255	0.0263512			4.80964	4.83599
	RIVA	36229.1	28415.1	0.784317	-0.105509			4.55906	4.45355
	SUDHL7	89390.6	66419.1	0.743021	-0.128999			4.95129	4.82229
	TMD8	310480	233963	0.753551	-0.122887			5.49203	5.36915
	SUDHL2	533405	441355	0.827429	-0.082269			5.72706	5.64479

## Sheet: Absolute Standard curves
S-alpha	83.8541				S-beta	84.4324				deltaS-alpha	94.4727				deltaS-beta	85.4588			pan-STAT3		94.2528
log copy number	Ct	Stdev			log copy number	Ct	Stdev			log copy number	Ct	Stdev			log copy number	Ct	Stdev		log copy number	Ct	Stdev
8.0927	11.6175	0.249983			8.09002	10.8325	0.374288			8.36375	11.49	0.215484			8.23055	10.025	0.127671		6.89323	14.0813	0.512207
7.0927	15.635	0.457129			7.09002	14.5325	0.536431			7.36375	14.3433	0.302343			7.23055	13.7317	0.431084		5.89323	18.5087	0.698622
6.0927	19.385	0.754078			6.09002	18.3967	0.585947			6.36375	18.2233	0.316667			6.23055	17.2583	1.08519		4.89323	21.6562	0.725194
5.0927	23.8275	0.959388			5.09002	22.2567	0.196044			5.36375	21.6867	0.507193			5.23055	21.6483	0.0585947		3.89323	24.9625	1.07018
4.0927	27.2075	0.92157			4.09002	26.355	0.47934			4.36375	25.0733	0.568399			4.23055	25.2217	0.237978		2.89323	28.56	0.607783
3.0927	30.7175	0.893173			3.09002	29.375	0.152643			3.36375	28.6067	0.5067			3.23055	28.9517	0.397157		1.89323	31.67	0.539923
2.0927	34.0533	1.38569			2.09002	33.0233	0.247857			2.36375	32.3	0.996209			2.23055	32.5417	0.507674
7.33291	14.61	0.212132			7.388	13.25	0.0141421			7.45094	13.32	0.0636396			7.34427	14.5	0.0212132
6.33291	17.08	0.0141421			6.388	17.37	0.127279			6.45094	17.02	0.120208			6.34427	17.74	0.0777817
5.33291	21.15	0.0919239			5.388	21.73	0.13435			5.45094	21.46	0.268701			5.34427	22.04	0.0141421			Example of determination of concentration of plasmid standard
4.33291	25.42	0.806102			4.388	25.13	0.13435			4.45094	24.38	0.282843			4.34427	26.22	0.169706			ng/uL	g	mol	copy number	log(cn)
3.33291	29.99	0.403051			3.388	28.58	0.254558			3.45094	27.64	0.0919239			3.34427	29.69	0.0565685			10	2e-08	3.92157e-14	2.36157e+10	10.3732
2.33291	32.93	0.756604			2.388	32.56	1.16673			2.45094	30.62	0.19799			2.34427	31.54	0.318198			(plasmids were serially diluted 1/10, spanning relevant range for splice variants)

## Sheet: panSTAT3
				Average plate
2014-07-02	TMD8	18.45	594184	620961		pan-STAT3 std curve
		18.32	647738			-3.4687	0.942193
2014-07-02	HBL1	20.05	102712	102712
		20.05	102712						1/2 dilution
2014-07-02	SUDHL7	20.09	200042	178781					4uL (2x)
		20.45	157520
2014-07-02	SUDHL2	17.5	1.11635e+06	1.06681e+06
		17.64	1.01727e+06
2014-07-02	LY3	20.87	119194	129024
		20.64	138855
2014-07-02	RIVA	22.61	75102.5	72458.2
		22.72	69814
2014-07-02	EosR	22.91	30770.7	30567.7
		22.93	30364.8
2014-07-02	Eos7	23.81	16930.6	16708.8
		23.85	16487
2014-07-02	Eo13	22.73	34676	36238.7
		22.6	37801.4
2014-07-02	Eos19	24.76	9011.47	8750.17
		24.85	8488.86
2014-07-09	1040	23.08	27487	27487
2014-07-09	1041	22.22	48647.3	40670.4
2014-07-21		23.65	37655.7
		23.73	35708.1
2014-07-21	1042	24	29848.9	31302.4
		23.86	32755.9
2014-07-09	1043	22.29	46438.5	46230.7
2014-07-21		23.3	47504.3
		23.39	44749.3
2014-07-09	1044	23.15	26239	24823
2014-07-21		24.43	22436.9
		24.22	25793.1
2014-07-09	1046	21.13	100299	78937.1
2014-07-21		22.81	65765.2
		22.7	70747
2014-07-21	1047	23.36	45649.4	43349.5
		23.52	41049.5
2014-07-09	1048	22.47	41208.4	35946.7
2014-07-21		23.71	36185.4
		23.73	35708.1
2014-07-09	1049	22.52	19931.5
2014-07-21		24.17	26663.6	24129.4
		24.22	25793.1
2014-07-02	1066	21.97	57429.1	54588
		22.07	53740.6
2014-07-21		23.05	56079.7
		23.19	51102.8
2014-07-21	1067	23.55	40240.2	41908.4
		23.43	43576.7
2014-07-02	1068	22.39	43455.9	38421.9
		22.47	41208.4
2014-07-21		23.68	36913.2
		23.89	32110
2014-07-02	1069	22.73	34676	35358.9
		22.57	38561.7
2014-07-21		23.76	35004
		23.84	33193.6

## Sheet: Eos Kinetic assay
	Ave	SD		S-α	S-β	ΔS-α	ΔS-β		S-α fold	S-β fold	ΔS-α fold	ΔS-β fold
0	1	0		67.5688	11.5042	15.1261	5.80093		1	1	1	1
3	1.3206	0.453397		72.0451	12.3487	11.4786	4.1276		1.40809	1.41754	1.00215	0.939662
6	2.3502	0.55347		73.5018	14.0332	9.54346	2.92156		2.55657	2.86686	1.48281	1.18365
9	2.16149	0.178948		75.8004	11.2866	9.49095	3.42205		2.42482	2.12061	1.35624	1.2751
20	1.76748	0.129403		74.6841	12.3225	10.3288	2.66461		1.9536	1.89319	1.20692	0.811875
	1
IL3 3h	2.98018	0.348446		74.9742	9.66914	12.9878	2.36888		3.3068	2.5048	2.55889	1.21699
IL3 6h	3.90384	0.471507		73.4415	12.688	10.5716	3.29885		4.24314	4.30554	2.72839	2.22002
IL3 9h	3.00865	0.337186		78.4552	11.48	8.19599	1.86887		3.49339	3.0023	1.63022	0.969289
IL3 20h	2.40853	0.437122		75.8166	13.3861	8.83612	1.96112		2.70253	2.80252	1.40697	0.814251
	1
TNF+IL3 3h	5.17828	0.844902		79.8286	10.1285	8.13975	1.90311		6.11784	4.55903	2.78657	1.69884
TNF+IL3 6h	7.67515	0.440646		79.3189	11.5603	7.2599	1.86092		9.00986	7.71254	3.68376	2.46217
TNF+IL3 9h	5.27638	0.0803439		82.0711	10.3799	5.6532	1.89581		6.40886	4.76072	1.97199	1.72438
TNF+IL3 20h	2.71651	0.0705882		78.8997	11.0735	8.01019	2.01659		3.17206	2.6148	1.43856	0.944345

## Sheet: Specificity
Specificity (protocol of Too et al)
	difference in Ct (ΔCt) equiv NOC	Efficiency+1	eff^(-ΔCt)	log of diff
alpha	-15.3662	1.83854	11586.2	4.06394
beta	-16.1595	1.84432	19760.4	4.2958
ads	-13.9943	1.94473	11024.7	4.04237
bds	-15.1557	1.85459	11627.1	4.06547

## Sheet: alpha
				ave plate	Average Interplate	CV Interplate
2014-06-06	TMD8	21.44	301733	301733	334078	9.45678
		21.25	338745	349379
		21.15	360014
2014-06-09		22.58	301407	334950				1/2 dilution
		22.25	368493					1/3 dilution
2014-06-06	HBL1	24.26	54176.1	66362.2	78227.8	21.693		3 uL
		23.65	78548.2
2014-06-09		23.4	91464.9	90093.4
		23.45	88721.9
2014-06-09	SUDHL7	23.54	83990.2	91495.2	99292.7	11.2915
		23.27	99000.2
2014-06-12		24.33	103830	107090
		24.23	110350
2014-06-06	SUDHL2	20.28	611521	661801	653983	6.72106
		20.03	712081
2014-06-10		20.23	630427	646164
		20.15	661901
2014-06-06	LY1	26.54	13514.8	12776.4	13207.3	7.05942
		26.73	12038.1
2014-06-10		27.74	13015.8	13638.3
		27.59	14260.7
2014-06-09	LY10	23.06	112506	110819	106282	7.56228
		23.11	109132
2014-06-10		23.3	97208
2014-06-09	LY3	23.25	100213	98122.3	100450	4.7661
		23.32	96031.2
2014-06-10		23.28	98399.2	102778
		23.14	107156
2014-06-09	RIVA	25.02	34104.2	34104.2	31668.2	10.1515
		25.02	34104.2
2014-06-10		25.38	27390.3	27642.8
		25.35	27895.3
2014-06-12		26.31	31093.3	31188.3
		26.3	31283.3
2014-07-08		24.94	35806.8
2014-07-08	nRIVA	25.2	30563.5	32542.8	38059.5	18.0102
		25	34522.1
2014-07-16		24.71	41190.3	43576.2
		24.53	45962.1
2014-06-10	EoR	25.8	21208.9	23970.1	24504.9	12.1964
		25.42	26731.2
2014-06-12		26.35	22758.8	25039.8
		26.05	27320.7
2014-06-12	Eo7	27.21	8986.93	9631.13	9631.13	9.45924
		26.99	10275.3
2014-06-12	Eo13	25.59	24102.3	26874.6	26874.6	14.5886
		25.25	29646.9
2014-06-10	Eo19	27.07	9786.73	10488.3	9834.93	9.70077
		26.85	11189.8
2014-06-12		27.2	9041.83	9181.6
		27.15	9321.37
2014-07-08	1040	26.44	14363.4		14364.1	1.21792
		26.46	14189.5	14364.4
		26.42	14539.4
	1041	25.4	27058.8		29962.2	8.44653
		25.14	31700.9	31413.9
		25.17	31127
	1042	25.68	22816.8	23607.2	23607.2	4.73492
		25.57	24397.6
	1043	25.12	32089.3	37668	37668	20.9446
		24.63	43246.7
	1044	25.58	24249.5	24777.5	24777.5	3.0138
		25.51	25305.6
	1046	24.55	45405.7		54609	15.0399
		24.17	57228.2	59210.6
		24.06	61193.1
	1047	25.27	29288		32402.7	10.4849
		25.13	31894.5	33960
		24.93	36025.5
	1048	25.15	31508.4		23989.6	13.3094
2014-07-16		25.76	21731.9	23989.6
		25.45	26247.3
2014-07-08	1049	25.56	16364.4		14142	13.6556
2014-07-16		26.58	13189.5	13030.8
		26.62	12872.1
2014-07-08	1066	24.54	45683.1		38240.3	19.5254
2014-07-16		25.19	30750.2	34518.9
		24.83	38287.6
2014-07-08	1067	25.33	28237.2		20427.8	0.861206
2014-07-16		26.22	16422.5	16523.1
		26.2	16623.8
2014-07-08	1068	25.33	28237.2		25796.3	9.41589
2014-07-16		25.64	23379.5	24575.8
		25.48	25772.1
2014-07-08	1069	25.37	27557.7		25468.6	11.6003
2014-07-16		25.64	23379.5

## Sheet: beta
				ave plate	Average Interplate	cv plate	CV Interplate
2014-06-06	TMD8	23.07	73028.5	68624	81008.2	9.07692	8.2109
		23.28	64219.5
2014-06-10		22.79	86681.6	80989.9		9.93866			1/2 dilution
		23.02	75298.2						1/3 dilution
2014-06-12		23.9	87877.5	85016.4		4.75932
		24.01	82155.3
2014-06-06	HBL1	26.31	10050.3	10499.9	10560.6	6.0559	3.84686
		26.17	10949.6
2014-06-09		26.19	10816.3	10621.3		2.59668
		26.25	10426.3
2014-06-06	SUDHL7	25.15	20443.3	20569.2	20149.5	0.865648	4.62049
		25.13	20695.1
2014-06-09		25.13	20695.1	19729.7		6.91974
		25.29	18764.4
2014-06-06	SUDHL2	22.7	91590.9	93595.8	95939	3.02934	3.53594
		22.63	95600.7
2014-06-10		22.61	96778.2	98282.1		2.16398
		22.56	99786
2014-06-06	LY1	28.91	2046.46	2078.26	2208.65	2.16398	7.50474
		28.86	2110.06
2014-06-10		29.77	2417.76	2339.04		4.75932
		29.88	2260.32
2014-06-09	LY10	25.4	17542.5	17982.7	17347.4	3.46194	5.28879
		25.32	18422.9
2014-06-10		25.53	16200.7	16712		4.32694
		25.43	17223.3
2014-06-09	LY3	25.5	16500.9	18103.5	19256	12.5192	10.6851
		25.21	19706.1
2014-06-10		25.07	21469.3	20408.4		7.35146
		25.24	19347.5
2014-06-09	RIVA	25.17	20194.6	19308.7	19891.5	6.48788	6.78665
		25.32	18422.9
2014-06-10		25.06	21601.1	20474.3		7.78305
		25.24	19347.5
2014-07-08		24.57	29156.6
2014-07-08	n RIVA	26.02	12002.5	11646.2	12126.6	4.32694	5.39554
		26.12	11289.9
2014-07-16		25.91	12838.5	12607		2.59668
		25.97	12375.6
2014-06-10	EosR	27.56	4676.09	4719.43	5225.33	1.29845	11.2
		27.53	4762.76
2014-06-12		27.89	5731.24	5731.24		0
		27.89	5731.24
2014-06-12	Eos7	29.25	1661.95	1770.17	1770.17		8.64579
		29.05	1878.39
2014-06-12	Eo13	27.35	5317.52	5040.14	5040.14		7.78305
		27.53	4762.76
2014-06-10	Eos19	30	1050.12	1191.69	1245.05	16.8006	11.2224
		29.61	1333.27
2014-06-12		29.58	1357.98	3012.23		2.79658
		29.73	1238.84
2014-07-08	1040	27.52	4792		2445.62		5.19162
		28.68	2355.84	2445.62		5.19162
		28.56	2535.4
2014-07-08	1041	27.21	5793.3		5135.58		11.0952
		27.51	4821.42	4806.71		0.432828
		27.52	4792
2014-07-08	1042	27.17	5936.9		3959.81		9.07692
		27.73	4213.97	3959.81		9.07692
		27.94	3705.66
2014-07-08	1043	27.29	5516.45		5608.73		2.84992
		27.29	5516.45	5654.88		3.46194
		27.21	5793.3
2014-07-08	1044	28	3572.03		4088.16		11.2391
		27.72	4239.84	4346.23		3.46194
		27.64	4452.63
2014-07-08	1046	26.25	10426.3		7042.72		9.93866
		26.78	7537.66	7042.72		9.93866
		27.01	6547.78
2014-07-08	1047	26.91	6961.09		5114.15		5.62381
		27.35	5317.52	5114.15		5.62381
		27.48	4910.78
2014-07-08	1048	27.53	4762.76		3510.28		30.9653
2014-07-16		28.31	2954.65	2884.04		3.46194
		28.39	2813.44
2014-07-16	1049	28.58	2504.55	2496.91	2496.91	0.432828	0.432828
		28.59	2489.26
2014-07-08	1066	27.11	6159		4851.84		2.59668
2014-07-16		27.47	4940.93	4851.84		2.59668
		27.53	4762.76
2014-07-08	1067	27.32	5416.07		3359.71		53.1757
2014-07-16		28.8	2189	2331.53		8.64579
		28.6	2474.07
2014-07-08	1068	27.86	3891.64		3262.57		6.91974
2014-07-16		28.07	3422.21	3262.57		6.91974
		28.23	3102.93
2014-07-08	1069	27.61	4535.15		3574.49		23.3485
2014-07-16		28.2	3160.44	3094.16		3.02934
		28.27	3027.88

## Sheet: adS
				ave plate	Average Interplate	cv plate	CV Interplate
2014-06-10	TMD8	23.69	48837.6	44554	41051.8	13.5969	13.7684
		23.98	40270.4
2014-06-12		25.22	35304.6	37549.6		8.45552			1/2 dilution
		25.04	39794.7						1/3 dilution
2014-06-06	HBL1	26.16	9446.56	9446.56	10971.5		12.6561		3 uL
2014-06-09		25.78	12163	11733.9		5.17113
		25.89	11304.9
2014-06-06	SUDHL7	26.42	7946.4	9055.01	10096.1	17.3143	20.2257
		26.05	10163.6
2014-06-09		26.16	9446.56	11137.1		21.4672
		25.7	12827.7
2014-06-06	SUDHL2	22.53	105641	111964	114921	7.9868	8.57337
		22.36	118287
2014-06-10		22.25	127266	117877		11.2636
		22.49	108489
2014-06-10	LY1	30.25	1244.15	1300.33	1308.45	6.11025	3.67108
		30.12	1356.51
2014-06-12		30.18	1303.44	1316.58		1.41089
		30.15	1329.71
2014-06-09	LY10	25.65	13261.5	13173.8	14499.2	0.94061	10.898
		25.67	13086.2
2014-06-10		25.43	15351.1	15824.6		4.23155
		25.34	16298.1
2014-06-09	LY3	25.64	13350	13484.5	13972	1.41089	4.14313
		25.61	13619
2014-06-10		25.51	14555.7	14459.5		0.94061
		25.53	14363.3
2014-06-09	RIVA	27.25	4575.28	4428.07	3987.42	4.70139	15.655
		27.35	4280.87
2014-06-10		27.58	3673.62	3510.3		6.57962
		27.72	3346.99
2014-06-12		28.53	3905.79	3489.95		16.8508
		28.89	3074.11
2014-07-08		27.1	5055.29
2014-07-08	nRIVA	27.16	4857.52	5076.88	4957.58	6.11025	9.83041
		27.03	5296.23
2014-07-16		27.34	4309.44	4838.29		15.4583
		27.01	5367.15
2014-06-10	EosR	28.14	2531.24	2627.31	2065.73	5.17113	11.6201
		28.03	2723.38
2014-06-12		28.49	3008.32
2014-06-12	Eos7	29.3	1170.19	1218.81	1218.81		5.64075
		29.18	1267.42
2014-06-12	Eos13	27.64	3529.9	3626.36	3626.36		3.76161
		27.56	3722.82
2014-06-10	Eos19	29.06	1372.72	1213.36	1213.36	13.1501	9.09797
		29.33	1147.07
2014-06-12		29.26	1201.74	2696.11		1.83134
		29.35	1131.92
2014-07-08	1040	27.73	3324.8		3215.57		7.75863
		27.7	3391.81	3160.95		10.3284
		27.92	2930.1
2014-07-08	1041	27.38	4196.3		4773.73		11.8962
2014-07-16		27.02	5331.57	5062.45		7.5179
		27.18	4793.34
2014-07-16	1042	27.38	4196.3	4182.39	4182.39	0.47031
		27.39	4168.48
2014-07-16	1043	27.16	4857.52	4716.4	4716.4	4.23155
		27.25	4575.28
2014-07-16	1044	27.72	3346.99	3426.75	3426.75	3.29159
		27.65	3506.5
2014-07-16	1046	26.24	8957.05	9459.94	9459.94	7.5179
		26.08	9962.82
2014-07-08	1047	27.21	4698.64		4959.2		4.75055
2014-07-16		27.07	5157.18	5089.48		1.88114
		27.11	5021.78
2014-07-16	1048	28.16	2497.79	2506.13	2506.13	0.47031
		28.15	2514.46
2014-07-08	1049	28.3	1517.14		1648.2		11.2454
2014-07-16		28.67	1779.26
2014-07-16	1066	27.33	4338.19	3899.18	3899.18	15.9228
		27.67	3460.17
2014-07-16	1067	29.11	1327.82	1233.65	1233.65	10.7961
		29.34	1139.47
2014-07-16	1068	28.58	1889.02	1776.89	1776.89	8.92406
		28.77	1664.76
2014-07-08	1069	27.97	2834.26		2585.66		13.5969
2014-07-16		28.26	2337.06	2337.06

[truncated: 11 more sheets: bdS, 14_06_06, 14_06_09, 14_06_10, 14_06_12, 14_07_02, 14_07_08, Kinetics 14_07_09, 14_07_16, K14_07_21, 14_07_29]
